# Supplementary material for: Graphitic Carbon Nitride Nanoheterostructures as Novel Platforms for the Electrochemical Sensing of the Chemotherapeutic and Immunomodulator Agent MTX
Source: Biosensors (Basel). 2022 Dec 29;13(1):51. doi: 10.3390/bios13010051 (PMC9856071; doi:10.3390/bios13010051)
Supplement: Supplementary file 1 [file biosensors-13-00051-s001.zip]

Archive with 1 entries (1 files):
- biosensors-2019703-supplementary.pdf
